# Supplementary material for: Three Complete Mitochondrial Genomes of Orestes guangxiensis, Peruphasma schultei, and Phryganistria guangxiensis (Insecta: Phasmatodea) and Their Phylogeny
Source: Insects. 2021 Aug 31;12(9):779. doi: 10.3390/insects12090779 (PMC8471129; doi:10.3390/insects12090779)
Supplement: Supplementary file 1 [file insects-12-00779-s001.zip]

Archive with 13 entries (13 files):
- Fig. S1.eps
- Fig. S2.eps
- Fig. S3.eps
- Fig. S4.eps
- Fig. S5.eps
- Fig. S6.eps
- TableS1.pdf
- TableS2.pdf
- TableS3.pdf
- TableS4.pdf
- TableS5.pdf
- TableS6.pdf
- TableS7.pdf
